# Supplementary material for: Enhanced Biological Behavior of In Vitro Human Gingival Fibroblasts on Cold Plasma-Treated Zirconia
Source: PLoS One. 2015 Oct 13;10(10):e0140278. doi: 10.1371/journal.pone.0140278 (PMC4603669; doi:10.1371/journal.pone.0140278)
Supplement: S1 Data — Raw values from the water contact angle analysis, optical density analysis, morphology analysis, XPS analysis, and real-time PCR in the study. (XLSX) [file pone.0140278.s001.xlsx]

## Sheet: Fig 3
c	30s	60s	90s
78.76	69.08	51.19	43.69
78.62	71.07	44.1	42.93
73.56	70.83	41.64	45.4
79.75	69.76	52.33	41.27
80.08	68.25	51.04	43.96
79.09	65.59	53.56	45.74
76.57	69.18	51.51	42.96
78.32	66.82	50.34	43.52
78.13	68.48	48.68	42.71
78.0978	68.7844	49.3767	43.5756

## Sheet: Fig 6
3h	c	30s	60s	90s
	0.89	1.39	1.17	1.06
	0.9	1.36	1.22	1.05
	0.81	1.43	1.17	1
	0.97	1.08	1.16	1.18
	0.92	1.08	1.19	1.2
	0.86	1.12	1.24	1.11
	0.98	1.11	1.51	1.14
	0.96	1.14	1.59	1.13
	0.87	1.17	1.58	1.13
	1.09	1.15	1.05	0.97
	1.08	1.26	1.11	0.97
	0.92	1.26	1.16	0.91
	1.04	0.95	1.24	1
	1.02	1.02	1.29	1.02
	1.02	1.05	1.27	0.92
1d	0.55	0.54	0.83	0.53
	0.56	0.52	0.83	0.53
	0.65	0.53	0.8	0.52
	0.62	0.53	1	0.53
	0.63	0.53	0.97	0.54
	0.65	0.51	0.95	0.5
	0.65	0.57	1	0.76
	0.62	0.61	1.01	0.78
	0.52	0.64	0.94	0.74
	0.56	0.7	0.71	0.78
	0.57	0.75	0.73	0.77
	0.56	0.78	0.66	0.72
	0.63	0.55	0.54	0.81
	0.63	0.58	0.57	0.85
	0.58	0.57	0.57	0.79
2d	0.89	1.39	1.17	1.06
	0.9	1.36	1.22	1.05
	0.81	1.43	1.17	1
	0.97	1.08	1.16	1.18
	0.92	1.08	1.19	1.2
	0.86	1.12	1.24	1.11
	0.98	1.11	1.51	1.14
	0.96	1.14	1.59	1.13
	0.87	1.17	1.58	1.13
	1.09	1.15	1.05	0.97
	1.08	1.26	1.11	0.97
	0.92	1.26	1.16	0.91
	1.04	0.95	1.24	1
	1.02	1.02	1.29	1.02
	1.02	1.05	1.27	0.92
3d	1.01	2.09	2.16	1.73
	1.01	2.12	2.29	1.67
	0.97	1.13	2.29	1.64
	0.94	1.85	1.54	1.92
	0.95	1.93	1.53	1.92
	0.93	1.97	1.51	1.85
	1.01	1.44	1.52	2.03
	1.04	1.52	1.56	2.1
	1.03	1.51	1.52	2.03
	1.04	1.43	1.93	1.03
	1.04	1.47	1.87	1.01
	1.08	1.33	1.76	1.02
	1.01	1.03	1.53	0.71
	1.04	1.05	1.77	0.71
	1.03	1.03	1.75	0.72

## Sheet: Fig 9
area	3 h	c	30 s	60 s	90 s
		8632	12054	24434	11216
		7232	20959	11980	8489
		6032	8074	16799	7076
		5910	8283	23916	11632
		4768	8589	16153	16951
		4519	20357	19306	16064
		4988	14373	15380	9653
		3116	29094	24604	12083
		5898	15787	16042	10657
		5054	8589	10148	15935
	24 h	14113	30650	39043	34137
		9647	29863	24104	28333
		10222	25038	24459	33063
		8870	21241	47911	25791
		9911	25709	32321	28357
		21725	33925	24222	28519
		10784	19530	18949	30809
		16018	26633	20945	28655
		12190	20536	14862	19160
		14716	31743	18757	28974
perimeter	3h	348.673	436.725	573.063	389.523
		334.628	527.333	408.307	461.073
		287.543	339.192	473.569	326.614
		282.477	352.861	591.245	416.742
		0	498.333	482.11	477.057
		252.067	525.597	683.298	647.017
		261.168	771.863	469.87	525.229
		213.87	590.569	574.584	433.739
		310.552	414.037	520.159	561.437
		265.485	373.096	381.821	547.863
	24 h	1217.35	1210.67	1695.26	1267.56
		952.257	1723.46	1271.1	1121.57
		894.192	1248.47	1104.1	1205.43
		914.018	1051.79	1479.9	1066.8
		834.849	1203.72	1199.15	1052.53
		1156.19	1237.97	1420.99	882.654
		925.141	836.601	905.537	1412.6
		1025.79	1066.91	1062.88	1296.17
		796.31	1122.16	745.328	1221.18
		672.088	1017.67	925.202	921.822

## Sheet: Fig 10
α5	3h	c	30s	60s	90s
		0.98	1.32	1.09	1.04
		1.02	1.36	1.21	1.09
		1	1.35	1.16	1.24
	1d	0.92	1.25	1.05	1.22
		1.05	1.21	1.18	1.2
		1.03	1.1	1.14	1.32
	2d	1.03	0.92	0.96	0.85
		1	0.92	0.95	0.87
		0.97	0.82	0.95	0.93
	3d	1.01	1.05	0.84	0.85
		1.04	1.02	0.82	0.78
		0.96	0.97	0.8	0.83
β3	3h	0.98	2.4	2.05	1.23
		1.05	2.43	2.07	1.28
		0.98	2.4	2	1.39
	1d	0.96	1.33	1.34	1.47
		1.03	1.22	1.29	1.36
		1.01	1.31	1.28	1.36
	2d	1.01	1.04	1.02	1
		0.98	1.02	0.95	1.05
		1.01	1.03	0.86	0.99
	3d	1.02	0.98	.	0.89
		0.99	0.94	0.96	0.84
		1	0.87	0.9	0.81
FN	3h	0.97	1.73	1.65	0.99
		1.01	1.79	1.73	1.02
		1.02	1.84	1.64	1.17
	1d	0.97	1.3	1.2	1.26
		1.02	1.33	1.43	1.32
		1.01	1.27	1.43	1.27
	2d	0.99	0.97	0.91	0.84
		0.99	0.99	0.9	0.84
		1.03	1	0.92	0.79
	3d	0.99	0.94	1.1	0.94
		1	0.92	1.11	0.98
		1.01	0.94	1.04	1

## Sheet: Table 2
30s Peak Table :
	Name	Start BE	Peak BE	End BE	Height CPS	FWHM eV	Area (P) CPS.eV	Area (N) TPP-2M	Atomic %	Peak Type	Q	SF Al Scof	TXFN	Backgnd	PP Height CPS	PP Hgt (N)	PP At. %	Title
	C1s	290.25	284.96	278.85	2338	1.98	5868	0	60.91	Std	1	1	1111.03	Smart	2824	0	59.53	C1s Scan
	O1s	535.75	532.04	525.65	3104	1.85	8047	0	31.02	Std	1	2.93	1216.68	Smart	3341	0	20.93	O1s Scan
	Ca2p3	351.7	346.35	340.05	279	0.05	702	0	2.22	Std	1	3.35	1135.23	Smart	580	0	5.58	Ca2p Scan
	N1s	403.55	399.75	392.7	226	0.02	428	0	2.56	Std	1	1.8	1157.31	Smart	415	0	10.09	N1s Scan
	Y3d	158.55	153.89	149.1	358	2.25	1135	0	1.9	Std	1	5.98	1063.14	Smart	431	0	2.34	Y3d Scan
	Zr3d	187.4	182.9	178.95	371	0.29	971	0	1.39	Std	1	7.04	1073.33	Smart	523	0	1.52	Zr3d Scan
60s Peak Table :
	Name	Start BE	Peak BE	End BE	Height CPS	FWHM eV	Area (P) CPS.eV	Area (N) TPP-2M	Atomic %	Peak Type	Q	SF Al Scof	TXFN	Backgnd	PP Height CPS	PP Hgt (N)	PP At. %	Title
	C1s	289.6	284.91	279.75	1773	1.7	4570	0	56.33	Std	1	1	1111.01	Smart	2076	0	53.53	C1s Scan
	O1s	536.3	532.2	526.6	1939	2.65	6903	0	31.6	Std	1	2.93	1216.76	Smart	2126	0	16.29	O1s Scan
	Ca2p3	350.15	347.35	342.65	440	0.1	1078	0	4.04	Std	1	3.35	1135.63	Smart	818	0	9.63	Ca2p Scan
	N1s	403.25	399.54	396.85	196	0.05	339	0	2.41	Std	1	1.8	1157.22	Smart	548	0	16.3	N1s Scan
	Y3d	163.95	157.29	148.95	123	0.06	457	0	0.91	Std	1	5.98	1064.32	Smart	180	0	1.2	Y3d Scan
	Zr3d	186.6	182.21	179.4	940	1.59	2769	0	4.71	Std	1	7.04	1073.08	Smart	858	0	3.05	Zr3d Scan
90s Peak Table :
	Name	Start BE	Peak BE	End BE	Height CPS	FWHM eV	Area (P) CPS.eV	Area (N) TPP-2M	Atomic %	Peak Type	Q	SF Al Scof	TXFN	Backgnd	PP Height CPS	PP Hgt (N)	PP At. %	Title
	C1s	288.7	284.96	282.2	599	0.65	1103	0	33.2	Std	1	1	1111.03	Smart	627	0	36.82	C1s Scan
	O1s	535.25	530.27	527.8	1138	1.17	3329	0	37.18	Std	1	2.93	1215.84	Smart	1145	0	19.97	O1s Scan
	Ca2p	350.45	346.75	343.55	397	1.24	1122	0	6.79	Std	1	5.07	1135.39	Smart	586	0	10.38	Ca2p Scan
	N1s	411.3	410.71	395.45	135	0	359	0	6.24	Std	1	1.8	1161.96	Smart	288	0	19.55	N1s Scan
	Y3d	162.6	157.65	156.1	113	0.25	201	0	0.98	Std	1	5.98	1064.45	Smart	160	0	2.43	Y3d Scan
	Zr3d	187.75	182.42	179.95	1272	1.37	3758	0	15.61	Std	1	7.04	1073.16	Smart	1337	0	10.84	Zr3d Scan
c Peak Table :
	Name	Start BE	Peak BE	End BE	Height CPS	FWHM eV	Area (P) CPS.eV	Area (N) TPP-2M	Atomic %	Peak Type	Q	SF Al Scof	TXFN	Backgnd	PP Height CPS	PP Hgt (N)	PP At. %	Title
	C1s	290.6	284.96	281.75	30007	2.23	75767	1	68.25	Std	1	1	1111.03	Smart	30401	0	70.24	C1s Scan
	O1s	535.65	531.9	527.45	21310	2.78	64405	0	21.55	Std	1	2.93	1216.61	Smart	22382	0	15.37	O1s Scan
	Ca2p3	353.5	347.12	342.5	4211	2.38	14975	0	4.1	Std	1	3.35	1135.54	Smart	4893	0	5.16	Ca2p Scan
	N1s	402.3	399.65	396.65	1961	1.45	3306	0	1.72	Std	1	1.8	1157.26	Smart	2268	0	6.04	N1s Scan
	Y3d5	162	153.5	151.85	626	0.29	2316	0	0.57	Std	1	3.54	1063.01	Smart	927	0	0.93	Y3d Scan
	Zr3d	188.35	182.83	179.8	6796	2.81	30646	0	3.81	Std	1	7.04	1073.3	Smart	7071	0	2.26	Zr3d Scan

## Sheet: Table 3
	530.1	531.2	532.5	total	5.301	5.312	5.325
30 s	142.528	3638.17	4793.43	8574.13	0.016623	0.424319	0.559058
60 s	668.588	1437.75	4299.39	6405.73	0.104373	0.224448	0.671179
90 s	1159.33	764.625	1063.19	2987.14	0.388106	0.255972	0.355922
c	14415.6	20172.5	31350.8	65938.9	0.218621	0.305926	0.475453
